# Supplementary material for: High-Temperature Tensile and Creep Properties of Highly Strong Heat-Elongated Polypropylene
Source: Polymers (Basel). 2026 Feb 12;18(4):469. doi: 10.3390/polym18040469 (PMC12944040; doi:10.3390/polym18040469)
Supplement: Supplementary file 1 [file polymers-18-00469-s001.zip]

Archive with 1 entries (1 files):
- polymers-4114604-supplementary.pdf
